# Supplementary material for: A polycistronic transgene design for combinatorial genetic perturbations from a single transcript in Drosophila
Source: PLoS Genet. 2023 Jun 2;19(6):e1010792. doi: 10.1371/journal.pgen.1010792 (PMC10266610; doi:10.1371/journal.pgen.1010792)
Supplement: S1 Table — A. Guide sequences and their sources for each gene targeted in test 4[sh], 8[sh], 12[sh], 16[sh] clusters (top) and 39 nucleotide-long sequences selected as spacers to separate individual hairpins (bottom). Spacer sequences are derived from well-characterized Drosophila microRNA genes as indicated. B. 4[sh] test cluster design. Sequences that make up each short hairpin (5’ flank, passenger, loop, guide and 3’ flank), concatenated short-hairpin sequences, and the full clusters, including the spacer sequences between individual short hairpins are provided. C. Primers for 4 sequential PCR reactions used to synthesize the 4[sh] test clusters. D. Additional 4[sh] clusters designed to append to tester-1 to generate 8[sh], 12[sh] and 16[sh] test clusters. (XLSX) [file pgen.1010792.s004.xlsx]

## Sheet: Table S1A
Table S1A. Short hairpin guide and spacer sequences used in tested constructs
	Gene Name	Guide Sequence	Source
1	eGFP	TTGTAGTTGTACTCCAGCTTG	TRIP collection, BL41551
2	p53	TAGACTTGAACTGAACGTCCA	TRIP collection, BL41638
3	singed	TTTGTAGATATTCTCATCGTA	TRIP collection, BL42615
4	white	TTTGCTGAGCGAAAGCTCCTG	TRIP collection, BL33623
5	b-galactosidase	TTCATCAACATTAAATGTGAG	designed for this study (DSIR)
6	nubbin	TTGGAGTCGATACCTATCCGT	TRIP collection, BL55305
7	sevenless	TTTCGGTAGTAGTCGCTCTTG	TRIP collection, BL55866
8	mCherry	TTCACCTTGTAGATGAACTCG	TRIP collection, BL35785
9	Firefly luciferase	GGGTTGGCACCAGCAGCGCAC	TRIP collection, BL31603
10	Stubble	TTGTTTGTCGTGGTCCTCCTT	TRIP collection, BL42647
11	CD2	ATTATAGGTGCCACTGTCATC	PMID: 19525942
12	CD2	GTTTTTTCCTCTTGCAGATAC	PMID: 19525942
13	crossveinless-2	TAACATTAAACTTTAAACTTG	TRIP collection, BL37514
14	Prophenoloxidase 1	TAACAGAAGCTTCCTGACGGG	TRIP collection, BL58134
15	eyeless	TTGACATTAGTAGACAATGTG	TRIP collection, BL32486
16	multiple wing hair	TTGAGCTGTTGGATCCGCTTG	TRIP collection, BL34862
name	Spacer Sequence		derived from
G39-1	AGTAGTGCCACCAAAAGTTAGCCGCGTTGTGGAAAATCC		miR-1
G39-2	GAGGGAAATGGAGAACGCAAAAATCCCATTATAATGGAA		miR-279
G39-3	ATGTGCTTGATCGTAACTCCATCCAAACTCGATATTAAC		miR-7
G39-4	ACAAATAATGTTGCAATAACCAGTTGAAACCAATGGAAT		miR-8
G39-5	AACTAACCCGTTCACCTGCGACAATTTTTAATCTATTTT		miR-278
G39-6	AGACCACGATCGAAAGAGGAAAAACGGAAAACGAACGAA		ban
G39-7	GGACTAGTTTTCATTATTTATCAGCCAGCACCAACAACA		miR-14
G39-8	TTGGTACTCGAGATAGTTTGTATGAAATATTTATATTTT		mir-989
G39-9	TATCCTCGTATGTATAAAGAAAAGTGTGCAAATCAGTGG		mir-184
G39-10	CAACTTCAGTGAGTTTCGTTGTTACATTGCATAACGACA		mir-124
G39-11	CACTTTCCTTTCCCTTTCAACCATCTGCAGTGTTACACA		mir-9a
G39-12	AAAAGCGGAAAAACGGTTTGTGTCTCTGCTGAGCTTTTT		mir-317
G39-13	ACTATTCTCAATCAAGGAGAATTAACCAAATTAGTGAAT		mir-34
G39-14	GTTTGAGCTCGAGTTTTGTGAAAAAGAAAAAGGGAAACG		mir-276a
G39-15	ATGTACAAATAAAACGAAAGAAAAGTTGCCACTATCAAA		mir-282
G39-16	TGAGTAATCCAATTTAAACTGACAAAACAAGAAAAGTAA		mir-263a

## Sheet: Table S1B 
Table S1B. Tester1-4 short hairpin design
	5' flank(21)	Variable Passenger (21)	Loop (18)	Variable Guide (21)	3' flank (21)
generic	CCATATTCAGCCTTTGAGAGT	NNNNNNNNNNNNNNNNNNNNN	TAGTTATATTCAAGCATA	NNNNNNNNNNNNNNNNNNNNN	GCGAAATCTGGCGAGACATCG
GFP	CCATATTCAGCCTTTGAGAGT	CAAGCTGGAGTACAACTACAA	TAGTTATATTCAAGCATA	TTGTAGTTGTACTCCAGCTTG	GCGAAATCTGGCGAGACATCG
white	CCATATTCAGCCTTTGAGAGT	CAGGAGCTTTCGCTCAGCAAA	TAGTTATATTCAAGCATA	TTTGCTGAGCGAAAGCTCCTG	GCGAAATCTGGCGAGACATCG
singed	CCATATTCAGCCTTTGAGAGT	TACGATGAGAATATCTACAAA	TAGTTATATTCAAGCATA	TTTGTAGATATTCTCATCGTA	GCGAAATCTGGCGAGACATCG
p53	CCATATTCAGCCTTTGAGAGT	TGGACGTTCAGTTCAAGTCTA	TAGTTATATTCAAGCATA	TAGACTTGAACTGAACGTCCA	GCGAAATCTGGCGAGACATCG
concetaneted hairpin sequences
GFP	CCATATTCAGCCTTTGAGAGTCAAGCTGGAGTACAACTACAATAGTTATATTCAAGCATATTGTAGTTGTACTCCAGCTTGGCGAAATCTGGCGAGACATCG
white	CCATATTCAGCCTTTGAGAGTCAGGAGCTTTCGCTCAGCAAATAGTTATATTCAAGCATATTTGCTGAGCGAAAGCTCCTGGCGAAATCTGGCGAGACATCG
singed	CCATATTCAGCCTTTGAGAGTTACGATGAGAATATCTACAAATAGTTATATTCAAGCATATTTGTAGATATTCTCATCGTAGCGAAATCTGGCGAGACATCG
p53	CCATATTCAGCCTTTGAGAGTTGGACGTTCAGTTCAAGTCTATAGTTATATTCAAGCATATAGACTTGAACTGAACGTCCAGCGAAATCTGGCGAGACATCG
cluster sequences
generic	GWAL-F	hairpin 1	G39-1	hairpin 2	G39-2	hairpin 3	G39-3	hairpin 4		G-WAL R Not
tester-1	actctgaatagggaattgggaattgagatctgttctaga	GFP	agtagtgccaccaaaagttagccgcgttgtggaaaatcc	p53	gagggaaatggagaacgcaaaaatcccattataatggaa	singed	atgtgcttgatcgtaactccatccaaactcgatattaac	white	acaaataatgttgcaataaccagttgaaaccaatggaat	tagcggccgcaagaattcagg
tester-2	actctgaatagggaattgggaattgagatctgttctaga	white	agtagtgccaccaaaagttagccgcgttgtggaaaatcc	GFP	gagggaaatggagaacgcaaaaatcccattataatggaa	p53	atgtgcttgatcgtaactccatccaaactcgatattaac	singed	acaaataatgttgcaataaccagttgaaaccaatggaat	tagcggccgcaagaattcagg
tester-3	actctgaatagggaattgggaattgagatctgttctaga	singed	agtagtgccaccaaaagttagccgcgttgtggaaaatcc	white	gagggaaatggagaacgcaaaaatcccattataatggaa	GFP	atgtgcttgatcgtaactccatccaaactcgatattaac	p53	acaaataatgttgcaataaccagttgaaaccaatggaat	tagcggccgcaagaattcagg
tester-4	actctgaatagggaattgggaattgagatctgttctaga	p53	agtagtgccaccaaaagttagccgcgttgtggaaaatcc	singed	gagggaaatggagaacgcaaaaatcccattataatggaa	white	atgtgcttgatcgtaactccatccaaactcgatattaac	GFP	acaaataatgttgcaataaccagttgaaaccaatggaat	tagcggccgcaagaattcagg
tester-1	actctgaatagggaattgggaattgagatctgttctagaCCATATTCAGCCTTTGAGAGTCAAGCTGGAGTACAACTACAATAGTTATATTCAAGCATATTGTAGTTGTACTCCAGCTTGGCGAAATCTGGCGAGACATCGagtagtgccaccaaaagttagccgcgttgtggaaaatccCCATATTCAGCCTTTGAGAGTTGGACGTTCAGTTCAAGTCTATAGTTATATTCAAGCATATAGACTTGAACTGAACGTCCAGCGAAATCTGGCGAGACATCGgagggaaatggagaacgcaaaaatcccattataatggaaCCATATTCAGCCTTTGAGAGTTACGATGAGAATATCTACAAATAGTTATATTCAAGCATATTTGTAGATATTCTCATC…
tester-2	actctgaatagggaattgggaattgagatctgttctagaCCATATTCAGCCTTTGAGAGTCAGGAGCTTTCGCTCAGCAAATAGTTATATTCAAGCATATTTGCTGAGCGAAAGCTCCTGGCGAAATCTGGCGAGACATCGagtagtgccaccaaaagttagccgcgttgtggaaaatccCCATATTCAGCCTTTGAGAGTCAAGCTGGAGTACAACTACAATAGTTATATTCAAGCATATTGTAGTTGTACTCCAGCTTGGCGAAATCTGGCGAGACATCGgagggaaatggagaacgcaaaaatcccattataatggaaCCATATTCAGCCTTTGAGAGTTGGACGTTCAGTTCAAGTCTATAGTTATATTCAAGCATATAGACTTGAACTGAACGT…
tester-3	actctgaatagggaattgggaattgagatctgttctagaCCATATTCAGCCTTTGAGAGTTACGATGAGAATATCTACAAATAGTTATATTCAAGCATATTTGTAGATATTCTCATCGTAGCGAAATCTGGCGAGACATCGagtagtgccaccaaaagttagccgcgttgtggaaaatccCCATATTCAGCCTTTGAGAGTCAGGAGCTTTCGCTCAGCAAATAGTTATATTCAAGCATATTTGCTGAGCGAAAGCTCCTGGCGAAATCTGGCGAGACATCGgagggaaatggagaacgcaaaaatcccattataatggaaCCATATTCAGCCTTTGAGAGTCAAGCTGGAGTACAACTACAATAGTTATATTCAAGCATATTGTAGTTGTACTCCAGC…
tester-4	actctgaatagggaattgggaattgagatctgttctagaCCATATTCAGCCTTTGAGAGTTGGACGTTCAGTTCAAGTCTATAGTTATATTCAAGCATATAGACTTGAACTGAACGTCCAGCGAAATCTGGCGAGACATCGagtagtgccaccaaaagttagccgcgttgtggaaaatccCCATATTCAGCCTTTGAGAGTTACGATGAGAATATCTACAAATAGTTATATTCAAGCATATTTGTAGATATTCTCATCGTAGCGAAATCTGGCGAGACATCGgagggaaatggagaacgcaaaaatcccattataatggaaCCATATTCAGCCTTTGAGAGTCAGGAGCTTTCGCTCAGCAAATAGTTATATTCAAGCATATTTGCTGAGCGAAAGCTC…

## Sheet: Table S1C
Table S1C. primers for tester 1-4 synthesis by stitch PCR
primers for PCR1
GFP-F	CCATATTCAGCCTTTGAGAGTCAAGCTGGAGTACAACTACAATAGTTATATTCAAGCATA
GFP-R	CGATGTCTCGCCAGATTTCGCCAAGCTGGAGTACAACTACAATATGCTTGAATATAACTA
white-F	CCATATTCAGCCTTTGAGAGTCAGGAGCTTTCGCTCAGCAAATAGTTATATTCAAGCATA
white-R	CGATGTCTCGCCAGATTTCGCCAGGAGCTTTCGCTCAGCAAATATGCTTGAATATAACTA
singed-F	CCATATTCAGCCTTTGAGAGTTACGATGAGAATATCTACAAATAGTTATATTCAAGCATA
singed-R	CGATGTCTCGCCAGATTTCGCTACGATGAGAATATCTACAAATATGCTTGAATATAACTA
p53-F	CCATATTCAGCCTTTGAGAGTTGGACGTTCAGTTCAAGTCTATAGTTATATTCAAGCATA
p53-R	CGATGTCTCGCCAGATTTCGCTGGACGTTCAGTTCAAGTCTATATGCTTGAATATAACTA
Primers for PCR2
G-WAL F	ACTCTGAATAGGGAATTGGGAATTGAGATCTGTTCTAGACCATATTCAGCCTTTGAGAGT
G39-1 R	GGATTTTCCACAACGCGGCTAACTTTTGGTGGCACTACTCGATGTCTCGCCAGATTTCGC
G39-1 F	AGTAGTGCCACCAAAAGTTAGCCGCGTTGTGGAAAATCCCCATATTCAGCCTTTGAGAGT
G39-2 R	TTCCATTATAATGGGATTTTTGCGTTCTCCATTTCCCTCCGATGTCTCGCCAGATTTCGC
G39-2 F	GAGGGAAATGGAGAACGCAAAAATCCCATTATAATGGAACCATATTCAGCCTTTGAGAGT
G39-3 R	GTTAATATCGAGTTTGGATGGAGTTACGATCAAGCACATCGATGTCTCGCCAGATTTCGC
G39-3 F	ATGTGCTTGATCGTAACTCCATCCAAACTCGATATTAACCCATATTCAGCCTTTGAGAGT
G39-4 R	ATTCCATTGGTTTCAACTGGTTATTGCAACATTATTTGTCGATGTCTCGCCAGATTTCGC
Primers for PCR3
Re-G-WAL F	ACTCTGAATAGGGAATTGGGAATTGAGATCTGTTCTAGA
Re-G39-2 R	TTCCATTATAATGGGATTTTTGCGTTCTCCATTTCCCTC
Re-G39-2 F	GAGGGAAATGGAGAACGCAAAAATCCCATTATAATGGAA
Re-G39-4 R	ATTCCATTGGTTTCAACTGGTTATTGCAACATTATTTGT
Primers for PCR4
Re-G-WAL F	ACTCTGAATAGGGAATTGGGAATTGAGATCTGTTCTAGA
Re-G39-4-G-WAL R Not	CCTGAATTCTTGCGGCCGCTAATTCCATTGGTTTCAACTGGTTATTGCAACATTATTTGT

## Sheet: Table S1D
Table S1D. Short hairpin design for longer clusters
		miR-1 flank 5' (21)	Variable Passenger (21)	Loop (18)	Variable Guide (21)	miR-1 flank 3' (21)
	generic	CCATATTCAGCCTTTGAGAGT	NNNNNNNNNNNNNNNNNNNNN	TAGTTATATTCAAGCATA	NNNNNNNNNNNNNNNNNNNNN	GCGAAATCTGGCGAGACATCG
cluster 2 (sh-5-8)	beta-gal	CCATATTCAGCCTTTGAGAGT	CTCACATTTAATGTTGATGAA	TAGTTATATTCAAGCATA	TTCATCAACATTAAATGTGAG	GCGAAATCTGGCGAGACATCG
	nub	CCATATTCAGCCTTTGAGAGT	ACGGATAGGTATCGACTCCAA	TAGTTATATTCAAGCATA	TTGGAGTCGATACCTATCCGT	GCGAAATCTGGCGAGACATCG
	sev	CCATATTCAGCCTTTGAGAGT	CAAGAGCGACTACTACCGAAA	TAGTTATATTCAAGCATA	TTTCGGTAGTAGTCGCTCTTG	GCGAAATCTGGCGAGACATCG
	mCherry	CCATATTCAGCCTTTGAGAGT	CGAGTTCATCTACAAGGTGAA	TAGTTATATTCAAGCATA	TTCACCTTGTAGATGAACTCG	GCGAAATCTGGCGAGACATCG
cluster 3 (sh-9-12)	Luciferase	CCATATTCAGCCTTTGAGAGT	GTGCGCTGCTGGTGCCAACCC	TAGTTATATTCAAGCATA	GGGTTGGCACCAGCAGCGCAC	GCGAAATCTGGCGAGACATCG
	sb	CCATATTCAGCCTTTGAGAGT	AAGGAGGACCACGACAAACAA	TAGTTATATTCAAGCATA	TTGTTTGTCGTGGTCCTCCTT	GCGAAATCTGGCGAGACATCG
	CD2-1	CCATATTCAGCCTTTGAGAGT	GATGACAGTGGCACCTATAAT	TAGTTATATTCAAGCATA	ATTATAGGTGCCACTGTCATC	GCGAAATCTGGCGAGACATCG
	CD2-2	CCATATTCAGCCTTTGAGAGT	GTATCTGCAAGAGGAAAAAAC	TAGTTATATTCAAGCATA	GTTTTTTCCTCTTGCAGATAC	GCGAAATCTGGCGAGACATCG
cluster 3 (sh-13-16)	cv.2	CCATATTCAGCCTTTGAGAGT	CAAGTTTAAAGTTTAATGTTA	TAGTTATATTCAAGCATA	TAACATTAAACTTTAAACTTG	GCGAAATCTGGCGAGACATCG
	ppo1	CCATATTCAGCCTTTGAGAGT	CCCGTCAGGAAGCTTCTGTTA	TAGTTATATTCAAGCATA	TAACAGAAGCTTCCTGACGGG	GCGAAATCTGGCGAGACATCG
	ey	CCATATTCAGCCTTTGAGAGT	CACATTGTCTACTAATGTCAA	TAGTTATATTCAAGCATA	TTGACATTAGTAGACAATGTG	GCGAAATCTGGCGAGACATCG
	mwh	CCATATTCAGCCTTTGAGAGT	CAAGCGGATCCAACAGCTCAA	TAGTTATATTCAAGCATA	TTGAGCTGTTGGATCCGCTTG	GCGAAATCTGGCGAGACATCG
concetaneted hairpin sequences
cluster 2 (sh-5-8)	beta-Gal	CCATATTCAGCCTTTGAGAGTCTCACATTTAATGTTGATGAATAGTTATATTCAAGCATATTCATCAACATTAAATGTGAGGCGAAATCTGGCGAGACATCG
	nub	CCATATTCAGCCTTTGAGAGTACGGATAGGTATCGACTCCAATAGTTATATTCAAGCATATTGGAGTCGATACCTATCCGTGCGAAATCTGGCGAGACATCG
	sev	CCATATTCAGCCTTTGAGAGTCAAGAGCGACTACTACCGAAATAGTTATATTCAAGCATATTTCGGTAGTAGTCGCTCTTGGCGAAATCTGGCGAGACATCG
	mCherry	CCATATTCAGCCTTTGAGAGTCGAGTTCATCTACAAGGTGAATAGTTATATTCAAGCATATTCACCTTGTAGATGAACTCGGCGAAATCTGGCGAGACATCG
cluster 3 (sh-9-12)	Luciferase	CCATATTCAGCCTTTGAGAGTGTGCGCTGCTGGTGCCAACCCTAGTTATATTCAAGCATAGGGTTGGCACCAGCAGCGCACGCGAAATCTGGCGAGACATCG
	sb	CCATATTCAGCCTTTGAGAGTAAGGAGGACCACGACAAACAATAGTTATATTCAAGCATATTGTTTGTCGTGGTCCTCCTTGCGAAATCTGGCGAGACATCG
	CD2-1	CCATATTCAGCCTTTGAGAGTGATGACAGTGGCACCTATAATTAGTTATATTCAAGCATAATTATAGGTGCCACTGTCATCGCGAAATCTGGCGAGACATCG
	CD2-2	CCATATTCAGCCTTTGAGAGTGTATCTGCAAGAGGAAAAAACTAGTTATATTCAAGCATAGTTTTTTCCTCTTGCAGATACGCGAAATCTGGCGAGACATCG
cluster 4 (sh-13-16)	cv.2	CCATATTCAGCCTTTGAGAGTCAAGTTTAAAGTTTAATGTTATAGTTATATTCAAGCATATAACATTAAACTTTAAACTTGGCGAAATCTGGCGAGACATCG
	ppo1	CCATATTCAGCCTTTGAGAGTCCCGTCAGGAAGCTTCTGTTATAGTTATATTCAAGCATATAACAGAAGCTTCCTGACGGGGCGAAATCTGGCGAGACATCG
	ey	CCATATTCAGCCTTTGAGAGTCACATTGTCTACTAATGTCAATAGTTATATTCAAGCATATTGACATTAGTAGACAATGTGGCGAAATCTGGCGAGACATCG
	mwh	CCATATTCAGCCTTTGAGAGTCAAGCGGATCCAACAGCTCAATAGTTATATTCAAGCATATTGAGCTGTTGGATCCGCTTGGCGAAATCTGGCGAGACATCG
cluster sequences
	Spacer	Hairpin	Spacer	Hairpin	Spacer	Hairpin	Spacer	Hairpin	Spacer
cluster 2	G39-4	beta-Gal	G39-5	nub	G39-6	sev	G39-7	mCherry	G39-8 NotI
cluster 3	G39-8	Luciferase	G39-9	sb	G39-10	CD2-1	G39-11	CD2-2	G39-12/GwalR
cluster 4	G39-12	cv.2	G39-13	Bc	G39-14	ey	G39-15	mwh	G39-16/GWalR
	G39-4 XbaI	beta-Gal	G39-5	nub	G39-6	sev	G39-7	mCherry	G39-8 NotI
cluster 2	tctgttctagaacaaataatgttgcaataaccagttgaaaccaatggaat	CCATATTCAGCCTTTGAGAGTCTCACATTTAATGTTGATGAATAGTTATATTCAAGCATATTCATCAACATTAAATGTGAGGCGAAATCTGGCGAGACATCG	aactaacccgttcacctgcgacaatttttaatctatttt	CCATATTCAGCCTTTGAGAGTACGGATAGGTATCGACTCCAATAGTTATATTCAAGCATATTGGAGTCGATACCTATCCGTGCGAAATCTGGCGAGACATCG	agaccacgatcgaaagaggaaaaacggaaaacgaacgaa	CCATATTCAGCCTTTGAGAGTCAAGAGCGACTACTACCGAAATAGTTATATTCAAGCATATTTCGGTAGTAGTCGCTCTTGGCGAAATCTGGCGAGACATCG	ggactagttttcattatttatcagccagcaccaacaaca	CCATATTCAGCCTTTGAGAGTCGAGTTCATCTACAAGGTGAATAGTTATATTCAAGCATATTCACCTTGTAGATGAACTCGGCGAAATCTGGCGAGACATCG	TTGGTACTCGAGATAGTTTGTATGAAATATTTATATTTTtagcggccgcaagaa
	G39-8 XbaI	Luciferase	G39-9	sb	G39-10	CD2-1	G39-11	CD2-2	G39-12 NotI
cluster 3	tctgttctagaTTGGTACTCGAGATAGTTTGTATGAAATATTTATATTTT	CCATATTCAGCCTTTGAGAGTGTGCGCTGCTGGTGCCAACCCTAGTTATATTCAAGCATAGGGTTGGCACCAGCAGCGCACGCGAAATCTGGCGAGACATCG	TATCCTCGTATGTATAAAGAAAAGTGTGCAAATCAGTGG	CCATATTCAGCCTTTGAGAGTAAGGAGGACCACGACAAACAATAGTTATATTCAAGCATATTGTTTGTCGTGGTCCTCCTTGCGAAATCTGGCGAGACATCG	CAACTTCAGTGAGTTTCGTTGTTACATTGCATAACGACA	CCATATTCAGCCTTTGAGAGTGATGACAGTGGCACCTATAATTAGTTATATTCAAGCATAATTATAGGTGCCACTGTCATCGCGAAATCTGGCGAGACATCG	CACTTTCCTTTCCCTTTCAACCATCTGCAGTGTTACACA	CCATATTCAGCCTTTGAGAGTGTATCTGCAAGAGGAAAAAACTAGTTATATTCAAGCATAGTTTTTTCCTCTTGCAGATACGCGAAATCTGGCGAGACATCG	AAAAGCGGAAAAACGGTTTGTGTCTCTGCTGAGCTTTTTtagcggccgcaagaa
	G-39-12 XbaI	cv.2	G39-13	Bc	G39-14	ey	G39-15	mwh	G39-16 NotI
cluster 4	tctgttctagaAAAAGCGGAAAAACGGTTTGTGTCTCTGCTGAGCTTTTT	CCATATTCAGCCTTTGAGAGTCAAGTTTAAAGTTTAATGTTATAGTTATATTCAAGCATATAACATTAAACTTTAAACTTGGCGAAATCTGGCGAGACATCG	ACTATTCTCAATCAAGGAGAATTAACCAAATTAGTGAAT	CCATATTCAGCCTTTGAGAGTCCCGTCAGGAAGCTTCTGTTATAGTTATATTCAAGCATATAACAGAAGCTTCCTGACGGGGCGAAATCTGGCGAGACATCG	GTTTGAGCTCGAGTTTTGTGAAAAAGAAAAAGGGAAACG	CCATATTCAGCCTTTGAGAGTCACATTGTCTACTAATGTCAATAGTTATATTCAAGCATATTGACATTAGTAGACAATGTGGCGAAATCTGGCGAGACATCG	ATGTACAAATAAAACGAAAGAAAAGTTGCCACTATCAAA	CCATATTCAGCCTTTGAGAGTCAAGCGGATCCAACAGCTCAATAGTTATATTCAAGCATATTGAGCTGTTGGATCCGCTTGGCGAAATCTGGCGAGACATCG	TGAGTAATCCAATTTAAACTGACAAAACAAGAAAAGTAAtagcggccgcaagaa
cluster 2	tctgttctagaacaaataatgttgcaataaccagttgaaaccaatggaatCCATATTCAGCCTTTGAGAGTCTCACATTTAATGTTGATGAATAGTTATATTCAAGCATATTCATCAACATTAAATGTGAGGCGAAATCTGGCGAGACATCGaactaacccgttcacctgcgacaatttttaatctattttCCATATTCAGCCTTTGAGAGTACGGATAGGTATCGACTCCAATAGTTATATTCAAGCATATTGGAGTCGATACCTATCCGTGCGAAATCTGGCGAGACATCGagaccacgatcgaaagaggaaaaacggaaaacgaacgaaCCATATTCAGCCTTTGAGAGTCAAGAGCGACTACTACCGAAATAGTTATATTCAAGCATATTTCGGT…
cluster 3	tctgttctagaTTGGTACTCGAGATAGTTTGTATGAAATATTTATATTTTCCATATTCAGCCTTTGAGAGTGTGCGCTGCTGGTGCCAACCCTAGTTATATTCAAGCATAGGGTTGGCACCAGCAGCGCACGCGAAATCTGGCGAGACATCGTATCCTCGTATGTATAAAGAAAAGTGTGCAAATCAGTGGCCATATTCAGCCTTTGAGAGTAAGGAGGACCACGACAAACAATAGTTATATTCAAGCATATTGTTTGTCGTGGTCCTCCTTGCGAAATCTGGCGAGACATCGCAACTTCAGTGAGTTTCGTTGTTACATTGCATAACGACACCATATTCAGCCTTTGAGAGTGATGACAGTGGCACCTATAATTAGTTATATTCAAGCATAATTATAG…
cluster 4	tctgttctagaAAAAGCGGAAAAACGGTTTGTGTCTCTGCTGAGCTTTTTCCATATTCAGCCTTTGAGAGTCAAGTTTAAAGTTTAATGTTATAGTTATATTCAAGCATATAACATTAAACTTTAAACTTGGCGAAATCTGGCGAGACATCGACTATTCTCAATCAAGGAGAATTAACCAAATTAGTGAATCCATATTCAGCCTTTGAGAGTCCCGTCAGGAAGCTTCTGTTATAGTTATATTCAAGCATATAACAGAAGCTTCCTGACGGGGCGAAATCTGGCGAGACATCGGTTTGAGCTCGAGTTTTGTGAAAAAGAAAAAGGGAAACGCCATATTCAGCCTTTGAGAGTCACATTGTCTACTAATGTCAATAGTTATATTCAAGCATATTGACAT…
