# Supplementary material for: A polycistronic transgene design for combinatorial genetic perturbations from a single transcript in Drosophila
Source: PLoS Genet. 2023 Jun 2;19(6):e1010792. doi: 10.1371/journal.pgen.1010792 (PMC10266610; doi:10.1371/journal.pgen.1010792)
Supplement: S2 Table — A. Hairpin and cluster sequences of the four 4[sh] pams constructs pams1-4. B. Hairpin and cluster sequences of the 16[sh] pams constructs. Spacer sequences that separate individual hairpins can be found in S1A Table. (XLSX) [file pgen.1010792.s005.xlsx]

## Sheet: Table S2A
Table S2A. pams [4sh] cluster designs
		miR-1 flank 5' (21)	Variable Passenger (21)	Loop (18)	Variable Guide (21)	miR-1 flank 3' (21)
	generic	CCATATTCAGCCTTTGAGAGT	NNNNNNNNNNNNNNNNNNNNN	TAGTTATATTCAAGCATA	NNNNNNNNNNNNNNNNNNNNN	GCGAAATCTGGCGAGACATCG
pams-1	p53.1	CCATATTCAGCCTTTGAGAGT	TGGACGTTCAGTTCAAGTCTA	TAGTTATATTCAAGCATA	TAGACTTGAACTGAACGTCCA	GCGAAATCTGGCGAGACATCG
	apc.1	CCATATTCAGCCTTTGAGAGT	AAAGATGGACAAGAAGTACGA	TAGTTATATTCAAGCATA	TCGTACTTCTTGTCCATCTTT	GCGAAATCTGGCGAGACATCG
	Med.1	CCATATTCAGCCTTTGAGAGT	GTGGGAGTTCAAGTCGAGTTA	TAGTTATATTCAAGCATA	TAACTCGACTTGAACTCCCAC	GCGAAATCTGGCGAGACATCG
	smox.1	CCATATTCAGCCTTTGAGAGT	CCCGTTCCAGACAACCATCAA	TAGTTATATTCAAGCATA	TTGATGGTTGTCTGGAACGGG	GCGAAATCTGGCGAGACATCG
pams-2	p53.2	CCATATTCAGCCTTTGAGAGT	CAACGTGGACGTTCAGTTCAA	TAGTTATATTCAAGCATA	TTGAACTGAACGTCCACGTTG	GCGAAATCTGGCGAGACATCG
	apc.2	CCATATTCAGCCTTTGAGAGT	CTCAAAGTTGTGCAACTCTTA	TAGTTATATTCAAGCATA	TAAGAGTTGCACAACTTTGAG	GCGAAATCTGGCGAGACATCG
	Med.2	CCATATTCAGCCTTTGAGAGT	ACCAAGGATTTGAGCAGGAAA	TAGTTATATTCAAGCATA	TTTCCTGCTCAAATCCTTGGT	GCGAAATCTGGCGAGACATCG
	smox.2	CCATATTCAGCCTTTGAGAGT	AAAGCACAATTCGAACGTAAA	TAGTTATATTCAAGCATA	TTTACGTTCGAATTGTGCTTT	GCGAAATCTGGCGAGACATCG
pams-3	p53.3	CCATATTCAGCCTTTGAGAGT	CCGGATGAACAAGGCCTTCAA	TAGTTATATTCAAGCATA	TTGAAGGCCTTGTTCATCCGG	GCGAAATCTGGCGAGACATCG
	apc.3	CCATATTCAGCCTTTGAGAGT	CTGGACGACCAGCTTCGATGA	TAGTTATATTCAAGCATA	TCATCGAAGCTGGTCGTCCAG	GCGAAATCTGGCGAGACATCG
	Med.3	CCATATTCAGCCTTTGAGAGT	CTCAAGGAGAAGCGCGACGAA	TAGTTATATTCAAGCATA	TTCGTCGCGCTTCTCCTTGAG	GCGAAATCTGGCGAGACATCG
	smox.3	CCATATTCAGCCTTTGAGAGT	ACAGTCGGTCACACTATTGTT	TAGTTATATTCAAGCATA	AACAATAGTGTGACCGACTGT	GCGAAATCTGGCGAGACATCG
pams-4	p53.4	CCATATTCAGCCTTTGAGAGT	CGGGATCGCATCCAAGACGAA	TAGTTATATTCAAGCATA	TTCGTCTTGGATGCGATCCCG	GCGAAATCTGGCGAGACATCG
	apc.4	CCATATTCAGCCTTTGAGAGT	AAGGTGGAGTGTGTTTACTCA	TAGTTATATTCAAGCATA	TGAGTAAACACACTCCACCTT	GCGAAATCTGGCGAGACATCG
	Med.4	CCATATTCAGCCTTTGAGAGT	TTTCGAGTTTCCCAAGCAGCC	TAGTTATATTCAAGCATA	GGCTGCTTGGGAAACTCGAAA	GCGAAATCTGGCGAGACATCG
	smox.4	CCATATTCAGCCTTTGAGAGT	TGTGTGCTCCTTGCGTGTCGG	TAGTTATATTCAAGCATA	CCGACACGCAAGGAGCACACA	GCGAAATCTGGCGAGACATCG
concetaneted hairpin sequences
pams-1	p53.1	CCATATTCAGCCTTTGAGAGTTGGACGTTCAGTTCAAGTCTATAGTTATATTCAAGCATATAGACTTGAACTGAACGTCCAGCGAAATCTGGCGAGACATCG
	apc.1	CCATATTCAGCCTTTGAGAGTAAAGATGGACAAGAAGTACGATAGTTATATTCAAGCATATCGTACTTCTTGTCCATCTTTGCGAAATCTGGCGAGACATCG
	Med.1	CCATATTCAGCCTTTGAGAGTGTGGGAGTTCAAGTCGAGTTATAGTTATATTCAAGCATATAACTCGACTTGAACTCCCACGCGAAATCTGGCGAGACATCG
	smox.1	CCATATTCAGCCTTTGAGAGTCCCGTTCCAGACAACCATCAATAGTTATATTCAAGCATATTGATGGTTGTCTGGAACGGGGCGAAATCTGGCGAGACATCG
pams-2	p53.2	CCATATTCAGCCTTTGAGAGTCAACGTGGACGTTCAGTTCAATAGTTATATTCAAGCATATTGAACTGAACGTCCACGTTGGCGAAATCTGGCGAGACATCG
	apc.2	CCATATTCAGCCTTTGAGAGTCTCAAAGTTGTGCAACTCTTATAGTTATATTCAAGCATATAAGAGTTGCACAACTTTGAGGCGAAATCTGGCGAGACATCG
	Med.2	CCATATTCAGCCTTTGAGAGTACCAAGGATTTGAGCAGGAAATAGTTATATTCAAGCATATTTCCTGCTCAAATCCTTGGTGCGAAATCTGGCGAGACATCG
	smox.2	CCATATTCAGCCTTTGAGAGTAAAGCACAATTCGAACGTAAATAGTTATATTCAAGCATATTTACGTTCGAATTGTGCTTTGCGAAATCTGGCGAGACATCG
pams-3	p53.3	CCATATTCAGCCTTTGAGAGTCCGGATGAACAAGGCCTTCAATAGTTATATTCAAGCATATTGAAGGCCTTGTTCATCCGGGCGAAATCTGGCGAGACATCG
	apc.3	CCATATTCAGCCTTTGAGAGTCTGGACGACCAGCTTCGATGATAGTTATATTCAAGCATATCATCGAAGCTGGTCGTCCAGGCGAAATCTGGCGAGACATCG
	Med.3	CCATATTCAGCCTTTGAGAGTCTCAAGGAGAAGCGCGACGAATAGTTATATTCAAGCATATTCGTCGCGCTTCTCCTTGAGGCGAAATCTGGCGAGACATCG
	smox.3	CCATATTCAGCCTTTGAGAGTACAGTCGGTCACACTATTGTTTAGTTATATTCAAGCATAAACAATAGTGTGACCGACTGTGCGAAATCTGGCGAGACATCG
pams-4	p53.4	CCATATTCAGCCTTTGAGAGTCGGGATCGCATCCAAGACGAATAGTTATATTCAAGCATATTCGTCTTGGATGCGATCCCGGCGAAATCTGGCGAGACATCG
	apc.4	CCATATTCAGCCTTTGAGAGTAAGGTGGAGTGTGTTTACTCATAGTTATATTCAAGCATATGAGTAAACACACTCCACCTTGCGAAATCTGGCGAGACATCG
	Med.4	CCATATTCAGCCTTTGAGAGTTTTCGAGTTTCCCAAGCAGCCTAGTTATATTCAAGCATAGGCTGCTTGGGAAACTCGAAAGCGAAATCTGGCGAGACATCG
	smox.4	CCATATTCAGCCTTTGAGAGTTGTGTGCTCCTTGCGTGTCGGTAGTTATATTCAAGCATACCGACACGCAAGGAGCACACAGCGAAATCTGGCGAGACATCG
cluster sequences
generic	GWAL-F	hairpin 1	G39-1	hairpin 2	G39-2	hairpin 3	G39-3	hairpin 4	G39-4	G-WAL R Not
pams-1	GWAL-F	p53.1	G39-1	apc.1	G39-2	Med.1	G39-3	smox.1	G39-4	G-WAL R Not
pams-2	GWAL-F	p53.2	G39-1	apc.2	G39-2	Med.2	G39-3	smox.2	G39-4	G-WAL R Not
pams-3	GWAL-F	p53.3	G39-1	apc.3	G39-2	Med.3	G39-3	smox.3	G39-4	G-WAL R Not
pams-4	GWAL-F	p53.4	G39-1	apc.4	G39-2	Med.4	G39-3	smox.4	G39-4	G-WAL R Not
pams-1	actctgaatagggaattgggaattgagatctgttctagaCCATATTCAGCCTTTGAGAGTTGGACGTTCAGTTCAAGTCTATAGTTATATTCAAGCATATAGACTTGAACTGAACGTCCAGCGAAATCTGGCGAGACATCGagtagtgccaccaaaagttagccgcgttgtggaaaatccCCATATTCAGCCTTTGAGAGTAAAGATGGACAAGAAGTACGATAGTTATATTCAAGCATATCGTACTTCTTGTCCATCTTTGCGAAATCTGGCGAGACATCGgagggaaatggagaacgcaaaaatcccattataatggaaCCATATTCAGCCTTTGAGAGTGTGGGAGTTCAAGTCGAGTTATAGTTATATTCAAGCATATAACTCGACTTGAACTCC…
pams-2	actctgaatagggaattgggaattgagatctgttctagaCCATATTCAGCCTTTGAGAGTCAACGTGGACGTTCAGTTCAATAGTTATATTCAAGCATATTGAACTGAACGTCCACGTTGGCGAAATCTGGCGAGACATCGagtagtgccaccaaaagttagccgcgttgtggaaaatccCCATATTCAGCCTTTGAGAGTCTCAAAGTTGTGCAACTCTTATAGTTATATTCAAGCATATAAGAGTTGCACAACTTTGAGGCGAAATCTGGCGAGACATCGgagggaaatggagaacgcaaaaatcccattataatggaaCCATATTCAGCCTTTGAGAGTACCAAGGATTTGAGCAGGAAATAGTTATATTCAAGCATATTTCCTGCTCAAATCCTT…
pams-3	actctgaatagggaattgggaattgagatctgttctagaCCATATTCAGCCTTTGAGAGTCCGGATGAACAAGGCCTTCAATAGTTATATTCAAGCATATTGAAGGCCTTGTTCATCCGGGCGAAATCTGGCGAGACATCGAACTAACCCGTTCACCTGCGACAATTTTTAATCTATTTTCCATATTCAGCCTTTGAGAGTCTGGACGACCAGCTTCGATGATAGTTATATTCAAGCATATCATCGAAGCTGGTCGTCCAGGCGAAATCTGGCGAGACATCGAGACCACGATCGAAAGAGGAAAAACGGAAAACGAACGAACCATATTCAGCCTTTGAGAGTCTCAAGGAGAAGCGCGACGAATAGTTATATTCAAGCATATTCGTCGCGCTTCTCCTT…
pams-4	actctgaatagggaattgggaattgagatctgttctagaCCATATTCAGCCTTTGAGAGTCGGGATCGCATCCAAGACGAATAGTTATATTCAAGCATATTCGTCTTGGATGCGATCCCGGCGAAATCTGGCGAGACATCGagtagtgccaccaaaagttagccgcgttgtggaaaatccCCATATTCAGCCTTTGAGAGTAAGGTGGAGTGTGTTTACTCATAGTTATATTCAAGCATATGAGTAAACACACTCCACCTTGCGAAATCTGGCGAGACATCGgagggaaatggagaacgcaaaaatcccattataatggaaCCATATTCAGCCTTTGAGAGTTTTCGAGTTTCCCAAGCAGCCTAGTTATATTCAAGCATAGGCTGCTTGGGAAACTCG…

## Sheet: Table S2B
Table S2B. Pams[16sh] cluster design
		miR-1 flank 5' (21)	Variable Passenger (21)	Loop (18)	Variable Guide (21)	miR-1 flank 3' (21)
	generic	CCATATTCAGCCTTTGAGAGT	NNNNNNNNNNNNNNNNNNNNN	TAGTTATATTCAAGCATA	NNNNNNNNNNNNNNNNNNNNN	GCGAAATCTGGCGAGACATCG
p53[4sh]	p53 1	CCATATTCAGCCTTTGAGAGT	TGGACGTTCAGTTCAAGTCTA	TAGTTATATTCAAGCATA	TAGACTTGAACTGAACGTCCA	GCGAAATCTGGCGAGACATCG
	p53 2	CCATATTCAGCCTTTGAGAGT	CAACGTGGACGTTCAGTTCAA	TAGTTATATTCAAGCATA	TTGAACTGAACGTCCACGTTG	GCGAAATCTGGCGAGACATCG
	p53 3	CCATATTCAGCCTTTGAGAGT	CCGGATGAACAAGGCCTTCAA	TAGTTATATTCAAGCATA	TTGAAGGCCTTGTTCATCCGG	GCGAAATCTGGCGAGACATCG
	p53 5	CCATATTCAGCCTTTGAGAGT	TCGGTGGTTATTGCTTCAGCA	TAGTTATATTCAAGCATA	TGCTGAAGCAATAACCACCGA	GCGAAATCTGGCGAGACATCG
apc[4sh]	apc 2	CCATATTCAGCCTTTGAGAGT	CTCAAAGTTGTGCAACTCTTA	TAGTTATATTCAAGCATA	TAAGAGTTGCACAACTTTGAG	GCGAAATCTGGCGAGACATCG
	apc 3	CCATATTCAGCCTTTGAGAGT	CTGGACGACCAGCTTCGATGA	TAGTTATATTCAAGCATA	TCATCGAAGCTGGTCGTCCAG	GCGAAATCTGGCGAGACATCG
	apc 1	CCATATTCAGCCTTTGAGAGT	AAAGATGGACAAGAAGTACGA	TAGTTATATTCAAGCATA	TCGTACTTCTTGTCCATCTTT	GCGAAATCTGGCGAGACATCG
	apc 5	CCATATTCAGCCTTTGAGAGT	GCAGCTAAAGATGGACAAGAA	TAGTTATATTCAAGCATA	TTCTTGTCCATCTTTAGCTGC	GCGAAATCTGGCGAGACATCG
MEd[4sh]	Med 1	CCATATTCAGCCTTTGAGAGT	GTGGGAGTTCAAGTCGAGTTA	TAGTTATATTCAAGCATA	TAACTCGACTTGAACTCCCAC	GCGAAATCTGGCGAGACATCG
	Med 5	CCATATTCAGCCTTTGAGAGT	CTCGGTGTGCGTGAATCCCTA	TAGTTATATTCAAGCATA	TAGGGATTCACGCACACCGAG	GCGAAATCTGGCGAGACATCG
	Med 6	CCATATTCAGCCTTTGAGAGT	CAGCAAGTGCGTGACCATACA	TAGTTATATTCAAGCATA	TGTATGGTCACGCACTTGCTG	GCGAAATCTGGCGAGACATCG
	Med 7	CCATATTCAGCCTTTGAGAGT	AGCAATGTTCATCGCACTGAA	TAGTTATATTCAAGCATA	TTCAGTGCGATGAACATTGCT	GCGAAATCTGGCGAGACATCG
smox[4sh]	smox 1	CCATATTCAGCCTTTGAGAGT	CCCGTTCCAGACAACCATCAA	TAGTTATATTCAAGCATA	TTGATGGTTGTCTGGAACGGG	GCGAAATCTGGCGAGACATCG
	smox 2	CCATATTCAGCCTTTGAGAGT	AAAGCACAATTCGAACGTAAA	TAGTTATATTCAAGCATA	TTTACGTTCGAATTGTGCTTT	GCGAAATCTGGCGAGACATCG
	smox 5	CCATATTCAGCCTTTGAGAGT	CAGGTGGTCAAGCGTTTGTTA	TAGTTATATTCAAGCATA	TAACAAACGCTTGACCACCTG	GCGAAATCTGGCGAGACATCG
	smox 6	CCATATTCAGCCTTTGAGAGT	CCCGATCTCCAGAGTCAGAAT	TAGTTATATTCAAGCATA	ATTCTGACTCTGGAGATCGGG	GCGAAATCTGGCGAGACATCG
concetaneted hairpin sequences
p53[4sh]	p53 1	CCATATTCAGCCTTTGAGAGTTGGACGTTCAGTTCAAGTCTATAGTTATATTCAAGCATATAGACTTGAACTGAACGTCCAGCGAAATCTGGCGAGACATCG
	p53 2	CCATATTCAGCCTTTGAGAGTCAACGTGGACGTTCAGTTCAATAGTTATATTCAAGCATATTGAACTGAACGTCCACGTTGGCGAAATCTGGCGAGACATCG
	p53 3	CCATATTCAGCCTTTGAGAGTCCGGATGAACAAGGCCTTCAATAGTTATATTCAAGCATATTGAAGGCCTTGTTCATCCGGGCGAAATCTGGCGAGACATCG
	p53 5	CCATATTCAGCCTTTGAGAGTTCGGTGGTTATTGCTTCAGCATAGTTATATTCAAGCATATGCTGAAGCAATAACCACCGAGCGAAATCTGGCGAGACATCG
apc[4sh]	apc 2	CCATATTCAGCCTTTGAGAGTCTCAAAGTTGTGCAACTCTTATAGTTATATTCAAGCATATAAGAGTTGCACAACTTTGAGGCGAAATCTGGCGAGACATCG
	apc 3	CCATATTCAGCCTTTGAGAGTCTGGACGACCAGCTTCGATGATAGTTATATTCAAGCATATCATCGAAGCTGGTCGTCCAGGCGAAATCTGGCGAGACATCG
	apc 1	CCATATTCAGCCTTTGAGAGTAAAGATGGACAAGAAGTACGATAGTTATATTCAAGCATATCGTACTTCTTGTCCATCTTTGCGAAATCTGGCGAGACATCG
	apc 5	CCATATTCAGCCTTTGAGAGTGCAGCTAAAGATGGACAAGAATAGTTATATTCAAGCATATTCTTGTCCATCTTTAGCTGCGCGAAATCTGGCGAGACATCG
MEd[4sh]	Med 1	CCATATTCAGCCTTTGAGAGTGTGGGAGTTCAAGTCGAGTTATAGTTATATTCAAGCATATAACTCGACTTGAACTCCCACGCGAAATCTGGCGAGACATCG
	Med 5	CCATATTCAGCCTTTGAGAGTCTCGGTGTGCGTGAATCCCTATAGTTATATTCAAGCATATAGGGATTCACGCACACCGAGGCGAAATCTGGCGAGACATCG
	Med 6	CCATATTCAGCCTTTGAGAGTCAGCAAGTGCGTGACCATACATAGTTATATTCAAGCATATGTATGGTCACGCACTTGCTGGCGAAATCTGGCGAGACATCG
	Med 7	CCATATTCAGCCTTTGAGAGTAGCAATGTTCATCGCACTGAATAGTTATATTCAAGCATATTCAGTGCGATGAACATTGCTGCGAAATCTGGCGAGACATCG
smox[4sh]	smox 1	CCATATTCAGCCTTTGAGAGTCCCGTTCCAGACAACCATCAATAGTTATATTCAAGCATATTGATGGTTGTCTGGAACGGGGCGAAATCTGGCGAGACATCG
	smox 2	CCATATTCAGCCTTTGAGAGTAAAGCACAATTCGAACGTAAATAGTTATATTCAAGCATATTTACGTTCGAATTGTGCTTTGCGAAATCTGGCGAGACATCG
	smox 5	CCATATTCAGCCTTTGAGAGTCAGGTGGTCAAGCGTTTGTTATAGTTATATTCAAGCATATAACAAACGCTTGACCACCTGGCGAAATCTGGCGAGACATCG
	smox 6	CCATATTCAGCCTTTGAGAGTCCCGATCTCCAGAGTCAGAATTAGTTATATTCAAGCATAATTCTGACTCTGGAGATCGGGGCGAAATCTGGCGAGACATCG
cluster sequences		spacer	sh	spacer	sh	spacer	sh	spacer	sh	spacer
p53[4sh]		GWalF	p53 1	G39-1	p53 2	G39-2	p53 3	G39-3	p53 5	G39-4
apc[4sh		G39-4	apc 2	G39-5	apc 3	G39-6	apc 1	G39-7	apc 5	G39-8
Med[4sh		G39-8	Med 1	G39-9	Med 5	G39-10	Med 6	G39-11	Med 7	G39-12
smox[4sh		G-39-12	smox 1	G39-13	smox 2	G39-14	smox 5	G39-15	smox 6	G39-16/GWalR
cluster sequences
p53[4sh]		actctgaatagggaattgggaattgagatctgttctagaCCATATTCAGCCTTTGAGAGTTGGACGTTCAGTTCAAGTCTATAGTTATATTCAAGCATATAGACTTGAACTGAACGTCCAGCGAAATCTGGCGAGACATCGagtagtgccaccaaaagttagccgcgttgtggaaaatccCCATATTCAGCCTTTGAGAGTCAACGTGGACGTTCAGTTCAATAGTTATATTCAAGCATATTGAACTGAACGTCCACGTTGGCGAAATCTGGCGAGACATCGgagggaaatggagaacgcaaaaatcccattataatggaaCCATATTCAGCCTTTGAGAGTCCGGATGAACAAGGCCTTCAATAGTTATATTCAAGCATATTGAAGGCCTTGTTCATC…
apc[4sh		acaaataatgttgcaataaccagttgaaaccaatggaatCCATATTCAGCCTTTGAGAGTCTCAAAGTTGTGCAACTCTTATAGTTATATTCAAGCATATAAGAGTTGCACAACTTTGAGGCGAAATCTGGCGAGACATCGaactaacccgttcacctgcgacaatttttaatctattttCCATATTCAGCCTTTGAGAGTCTGGACGACCAGCTTCGATGATAGTTATATTCAAGCATATCATCGAAGCTGGTCGTCCAGGCGAAATCTGGCGAGACATCGagaccacgatcgaaagaggaaaaacggaaaacgaacgaaCCATATTCAGCCTTTGAGAGTAAAGATGGACAAGAAGTACGATAGTTATATTCAAGCATATCGTACTTCTTGTCCATC…
Med[4sh		TTGGTACTCGAGATAGTTTGTATGAAATATTTATATTTTCCATATTCAGCCTTTGAGAGTGTGGGAGTTCAAGTCGAGTTATAGTTATATTCAAGCATATAACTCGACTTGAACTCCCACGCGAAATCTGGCGAGACATCGTATCCTCGTATGTATAAAGAAAAGTGTGCAAATCAGTGGCCATATTCAGCCTTTGAGAGTCTCGGTGTGCGTGAATCCCTATAGTTATATTCAAGCATATAGGGATTCACGCACACCGAGGCGAAATCTGGCGAGACATCGCAACTTCAGTGAGTTTCGTTGTTACATTGCATAACGACACCATATTCAGCCTTTGAGAGTCAGCAAGTGCGTGACCATACATAGTTATATTCAAGCATATGTATGGTCACGCACTTG…
smox[4sh		AAAAGCGGAAAAACGGTTTGTGTCTCTGCTGAGCTTTTTCCATATTCAGCCTTTGAGAGTCCCGTTCCAGACAACCATCAATAGTTATATTCAAGCATATTGATGGTTGTCTGGAACGGGGCGAAATCTGGCGAGACATCGACTATTCTCAATCAAGGAGAATTAACCAAATTAGTGAATCCATATTCAGCCTTTGAGAGTAAAGCACAATTCGAACGTAAATAGTTATATTCAAGCATATTTACGTTCGAATTGTGCTTTGCGAAATCTGGCGAGACATCGGTTTGAGCTCGAGTTTTGTGAAAAAGAAAAAGGGAAACGCCATATTCAGCCTTTGAGAGTCAGGTGGTCAAGCGTTTGTTATAGTTATATTCAAGCATATAACAAACGCTTGACCAC…
pams[16sh]		actctgaatagggaattgggaattgagatctgttctagaCCATATTCAGCCTTTGAGAGTTGGACGTTCAGTTCAAGTCTATAGTTATATTCAAGCATATAGACTTGAACTGAACGTCCAGCGAAATCTGGCGAGACATCGagtagtgccaccaaaagttagccgcgttgtggaaaatccCCATATTCAGCCTTTGAGAGTCAACGTGGACGTTCAGTTCAATAGTTATATTCAAGCATATTGAACTGAACGTCCACGTTGGCGAAATCTGGCGAGACATCGgagggaaatggagaacgcaaaaatcccattataatggaaCCATATTCAGCCTTTGAGAGTCCGGATGAACAAGGCCTTCAATAGTTATATTCAAGCATATTGAAGGCCTTGTTCATC…
