# Supplementary material for: A polycistronic transgene design for combinatorial genetic perturbations from a single transcript in Drosophila
Source: PLoS Genet. 2023 Jun 2;19(6):e1010792. doi: 10.1371/journal.pgen.1010792 (PMC10266610; doi:10.1371/journal.pgen.1010792)
Supplement: S3 Data — (XLSX) [file pgen.1010792.s008.xlsx]

## Sheet: Sheet1
Fig 1C: p53
control	tester 1	tester 2	tester 3	tester 4	single hairpin
0.858148	0.277003	0.56142	0.59198	0.469743	0.555827
0.896223	0.530534	1.03073	0.458212	0.252025	0.780743
1.24563	0.433797	0.247663	0.4811	0.371715	0.537977
1.03031	0.186902	1.08486	0.492578	0.508148	2.58368
0.990008	0.11393	0.904712	0.325193	0.632066	1.16048
0.979679	0.101904	0.238154	0.270154	0.377061	1.05345
1.11039	0.288449	0.273327	0.694919	0.905171	1.33641
0.889609	0.312709	0.664542	0.618658	0.694528	1.3041
1.32618	0.657625	0.372841	0.552581	0.745135	1.32203
1.16548	0.63294	0.357563	0.714608	0.3113	1.22639
0.508346	0.450748	0.382953	1.40145	0.315118	1.42395
1.21054	0.494841	0.766099	0.659649	0.18153	2.61427
0.848474
0.940986
0.585654
1.03168
1.38267
0.556782
1.13609
1.30713
Tukey's multiple comparisons test	Mean Diff.	Below threshold?	Summary	Adjusted P Value
control vs. tester 1	0.6266	Yes	****	<0.0001
control vs. tester 2	0.4263	Yes	*	0.0153
control vs. tester 3	0.3949	Yes	*	0.0308
control vs. tester 4	0.5197	Yes	**	0.0015
control vs. single hairpin	-0.3249	No	ns	0.1211
tester 1 vs. tester 2	-0.2003	No	ns	0.7208
tester 1 vs. tester 3	-0.2316	No	ns	0.5812
tester 1 vs. tester 4	-0.1068	No	ns	0.9744
tester 1 vs. single hairpin	-0.9515	Yes	****	<0.0001
tester 2 vs. tester 3	-0.03135	No	ns	>0.9999
tester 2 vs. tester 4	0.09344	No	ns	0.9859
tester 2 vs. single hairpin	-0.7512	Yes	****	<0.0001
tester 3 vs. tester 4	0.1248	No	ns	0.9505
tester 3 vs. single hairpin	-0.7199	Yes	****	<0.0001
tester 4 vs. single hairpin	-0.8446	Yes	****	<0.0001
Fig 1D: GFP
control	tester 1	tester 2	tester 3	tester 4	single hairpin
1.15139	0.426266	0.532065	0.371935	0.475229	0.54471
0.916749	0.710161	0.438835	0.386892	0.570555	0.660111
0.931859	0.570174	0.436487	0.30083	0.63199	0.875478
1.23909
0.916729
0.84418
Tukey's multiple comparisons test	Mean Diff.	Below threshold?	Summary	Adjusted P Value
control vs. tester 1	0.4311	Yes	**	0.0026
control vs. tester 2	0.5309	Yes	***	0.0003
control vs. tester 3	0.6468	Yes	****	<0.0001
control vs. tester 4	0.4407	Yes	**	0.0021
control vs. single hairpin	0.3066	Yes	*	0.0369
tester 1 vs. tester 2	0.09974	No	ns	0.9232
tester 1 vs. tester 3	0.2156	No	ns	0.3478
tester 1 vs. tester 4	0.009609	No	ns	>0.9999
tester 1 vs. single hairpin	-0.1246	No	ns	0.8299
tester 2 vs. tester 3	0.1159	No	ns	0.8669
tester 2 vs. tester 4	-0.09013	No	ns	0.9484
tester 2 vs. single hairpin	-0.2243	No	ns	0.3096
tester 3 vs. tester 4	-0.206	No	ns	0.3934
tester 3 vs. single hairpin	-0.3402	Yes	*	0.0473
tester 4 vs. single hairpin	-0.1342	No	ns	0.7842
Fig 2B: GFP
control	4[sh]	8[sh]	12[sh]	16[sh]
1.17691	0.255253	0.244855	0.532185	0.420448
1.03527	0.219912	0.342696	0.380245	0.314253
0.820742	0.292194	0.262429	0.306721	0.205185
Tukey's multiple comparisons test	Mean Diff.	Below threshold?	Summary	Adjusted P Value
control vs. 4[sh]	0.7552	Yes	****	<0.0001
control vs. 8[sh]	0.7276	Yes	****	<0.0001
control vs. 12[sh]	0.6046	Yes	***	0.0004
control vs. 16[sh]	0.6977	Yes	***	0.0001
4[sh] vs. 8[sh]	-0.02754	No	ns	0.9978
4[sh] vs. 12[sh]	-0.1506	No	ns	0.4909
4[sh] vs. 16[sh]	-0.05751	No	ns	0.9651
8[sh] vs. 12[sh]	-0.1231	No	ns	0.6611
8[sh] vs. 16[sh]	-0.02997	No	ns	0.9969
12[sh] vs. 16[sh]	0.09309	No	ns	0.8351
Fig 2C: sn
control	4[sh]	8[sh]	12[sh]	16[sh]
0.942785	0.235696	0.123707	0.288172	0.133508
0.904379	0.18621	0.067452	0.317538	0.119908
1.17284	0.18621	0.119908	0.127185	0.112267
Tukey's multiple comparisons test	Mean Diff.	Below threshold?	Summary	Adjusted P Value
control vs. 4[sh]	0.804	Yes	****	<0.0001
control vs. 8[sh]	0.903	Yes	****	<0.0001
control vs. 12[sh]	0.7624	Yes	****	<0.0001
control vs. 16[sh]	0.8848	Yes	****	<0.0001
4[sh] vs. 8[sh]	0.09902	No	ns	0.595
4[sh] vs. 12[sh]	-0.04159	No	ns	0.968
4[sh] vs. 16[sh]	0.08081	No	ns	0.7469
8[sh] vs. 12[sh]	-0.1406	No	ns	0.2896
8[sh] vs. 16[sh]	-0.01821	No	ns	0.9986
12[sh] vs. 16[sh]	0.1224	No	ns	0.4084
Fig 2D: beta-gal
control	4[sh]	8[sh]	12[sh]	16[sh]
0.752392	0.95076	0.0684791	0.0299227	0.0728444
0.9321	1.19736	0.0322867	0.0772897	0.0522522
1.31551	1.33017	0.0622443	0.0233409	0.0328583
Tukey's multiple comparisons test	Mean Diff.	Below threshold?	Summary	Adjusted P Value
control vs. 4[sh]	-0.1594	No	ns	0.7232
control vs. 8[sh]	0.9457	Yes	***	0.0002
control vs. 12[sh]	0.9565	Yes	***	0.0002
control vs. 16[sh]	0.9473	Yes	***	0.0002
4[sh] vs. 8[sh]	1.105	Yes	****	<0.0001
4[sh] vs. 12[sh]	1.116	Yes	****	<0.0001
4[sh] vs. 16[sh]	1.107	Yes	****	<0.0001
8[sh] vs. 12[sh]	0.01082	No	ns	>0.9999
8[sh] vs. 16[sh]	0.001685	No	ns	>0.9999
12[sh] vs. 16[sh]	-0.009134	No	ns	>0.9999
Fig 2E: sev
control	4[sh]	8[sh]	12[sh]	16[sh]
1.09051	0.82169	0.33371	0.525465	0.310285
0.962594	0.769326	0.315709	0.403787	0.43881
0.952638	0.899171	0.409424	0.274841	0.20829
Tukey's multiple comparisons test	Mean Diff.	Below threshold?	Summary	Adjusted P Value
control vs. 4[sh]	0.1719	No	ns	0.2202
control vs. 8[sh]	0.649	Yes	****	<0.0001
control vs. 12[sh]	0.6005	Yes	****	<0.0001
control vs. 16[sh]	0.6828	Yes	****	<0.0001
4[sh] vs. 8[sh]	0.4771	Yes	***	0.0006
4[sh] vs. 12[sh]	0.4287	Yes	**	0.0013
4[sh] vs. 16[sh]	0.5109	Yes	***	0.0003
8[sh] vs. 12[sh]	-0.04842	No	ns	0.9629
8[sh] vs. 16[sh]	0.03382	No	ns	0.9899
12[sh] vs. 16[sh]	0.08224	No	ns	0.8016
Fig 2F: CD2
control	8[sh]	12[sh]	16[sh]
0.913831	0.732043	0.418994	0.166086
0.721965	0.692555	0.210954	0.218393
1.51572	0.959264	0.196827	0.360982
0.818847	0.748289	0.422396	0.204004
0.705475	0.761368	0.201195	0.218646
1.73107	1.16205	0.186425	0.330258
Tukey's multiple comparisons test	Mean Diff.	Below threshold?	Summary	Adjusted P Value
control vs. 8[sh]	0.2252	No	ns	0.4186
control vs. 12[sh]	0.795	Yes	***	0.0001
control vs. 16[sh]	0.8181	Yes	****	<0.0001
8[sh] vs. 12[sh]	0.5698	Yes	**	0.0039
8[sh] vs. 16[sh]	0.5929	Yes	**	0.0027
12[sh] vs. 16[sh]	0.02307	No	ns	0.9985
Fig 2G: cv2
control	12[sh]	16[sh]
0.99654	0.965936	0.539614
0.888843	0.719467	0.664343
1.12896	0.742262	0.699793
Tukey's multiple comparisons test	Mean Diff.	Below threshold?	Summary	Adjusted P Value
control vs. 12[sh]	0.1956	No	ns	0.1762
control vs. 16[sh]	0.3702	Yes	*	0.0183
12[sh] vs. 16[sh]	0.1746	No	ns	0.2328
Fig 3B
control p53	pams 1 p53	pams 2 p53	pams 3 p53	pams 4 p53
0.946058	0.512278	0.484645	0.613442	0.82932
0.96929	0.655197	0.455335	0.517632	0.673617
1.09051	0.885768		0.604997	0.664343
control apc	pams 1 apc	pams 2 apc	pams 3 apc	pams 4 apc
1.07549	0.317538	0.25437	0.592546	0.976032
0.929805	0.371131	0.264255	0.50874	0.655197
1	0.515842	0.301452	0.68302	0.602904
control med	pams 1 med	pams 2 med	pams 3 med	pams 4 med
1.12376	0.361817	0.670511	0.569723	0.925518
0.903335	0.529732	0.579682	0.41132	0.931956
0.985094	0.708742	0.756983	0.54274	0.968171
control smox	pams 1 smox	pams 2 smox	pams 3 smox	pams 4 smox
1.03288	0.390033	0.521835	0.862542	0.99424
0.880666	0.5328	0.547779	0.764012	0.827406
1.09936	0.796456	0.581023	1.0656	0.82169
Dunnett's multiple comparisons test	Mean Diff.	Below threshold?	Summary	Adjusted P Value
control p53 vs. pams 1 p53	0.3175	Yes	*	0.0192
control p53 vs. pams 2 p53	0.532	Yes	**	0.0016
control p53 vs. pams 3 p53	0.4233	Yes	**	0.0034
control p53 vs. pams 4 p53	0.2795	Yes	*	0.0371
control apc vs. pams 1 apc	0.6003	Yes	***	0.0003
control apc vs. pams 2 apc	0.7284	Yes	****	<0.0001
control apc vs. pams 3 apc	0.407	Yes	**	0.0046
control apc vs. pams 4 apc	0.2571	No	ns	0.0614
control med vs. pams 1 med	0.4706	Yes	**	0.0011
control med vs. pams 2 med	0.335	Yes	*	0.0113
control med vs. pams 3 med	0.4961	Yes	***	0.0008
control med vs. pams 4 med	0.06218	No	ns	0.8855
control smox vs. pams 1 smox	0.4312	Yes	**	0.009
control smox vs. pams 2 smox	0.4541	Yes	**	0.0065
control smox vs. pams 3 smox	0.1069	No	ns	0.7312
control smox vs. pams 4 smox	0.1232	No	ns	0.6361
Fig 3D
control p53	pams-2 p53	pams-3 p53	pams[2-3] p53
0.826944	0.412688	0.332621	0.890175
1.13148	0.350094	0.450925	0.239444
1.06875	0.372563	0.418524	0.372378
control apc	pams-2 apc	pams-3 apc	pams[2-3] apc
0.777209	0.403957	0.476107	0.568293
1.33513	0.458178	0.554259	0.315849
0.963693	0.292644	0.416947	0.568424
control med	pams-2 med	pams-3 med	pams[2-3] med
0.812252	0.562529	0.430773	0.747425
1.20999	0.458502	0.496546	0.337978
1.01748	0.455335	0.433769	0.545254
control smox	pams-2 smox	pams-3 smox	pams[2-3] smox
0.900564	0.679524	0.815303	0.856916
1.04955	0.661561	0.948043	0.484219
1.05799	0.534874	0.814395	0.768721
Tukey's multiple comparisons test	Mean Diff.	Below threshold?	Summary	Adjusted P Value
control p53 vs. pams 2 p53	0.6306	Yes	*	0.0166
control p53 vs. pams 3 p53	0.6084	Yes	*	0.02
control p53 vs. pams 2-3 p53	0.5084	Yes	*	0.0482
pams 2 p53 vs. pams 3 p53	-0.02224	No	ns	0.9989
pams 2 p53 vs. pams 2-3 p53	-0.1222	No	ns	0.8632
pams 3 p53 vs. pams 2-3 p53	-0.09998	No	ns	0.9179
control apc vs. pams 2 apc	0.6404	Yes	**	0.0071
control apc vs. pams 3 apc	0.5429	Yes	*	0.018
control apc vs. pams 2-3 apc	0.5412	Yes	*	0.0183
pams 2 apc vs. pams 3 apc	-0.09751	No	ns	0.8912
pams 2 apc vs. pams 2-3 apc	-0.09926	No	ns	0.8861
pams 3 apc vs. pams 2-3 apc	-0.001751	No	ns	>0.9999
control med vs. pams 2 med	0.5211	Yes	*	0.0107
control med vs. pams 3 med	0.5595	Yes	**	0.0071
control med vs. pams 2-3 med	0.4697	Yes	*	0.0188
pams 2 med vs. pams 3 med	0.03843	No	ns	0.9878
pams 2 med vs. pams 2-3 med	-0.05143	No	ns	0.972
pams 3 med vs. pams 2-3 med	-0.08986	No	ns	0.8751
control smox vs. pams 2 smox	0.3774	Yes	*	0.0206
control smox vs. pams 3 smox	0.1435	No	ns	0.5008
control smox vs. pams 2-3 smox	0.2994	No	ns	0.0622
pams 2 smox vs. pams 3 smox	-0.2339	No	ns	0.1585
pams 2 smox vs. pams 2-3 smox	-0.07797	No	ns	0.8555
pams 3 smox vs. pams 2-3 smox	0.156	No	ns	0.436
Fig 3F
control p53	pams[16sh] p53	control apc	pams[16sh] apc	control med	pams[16sh] med	control smox	pams[16sh] smox
0.955945	0.560583	0.848214	0.456125	0.917004	0.742262	0.93088	0.538369
1.09429	0.37501		0.279806	1.06069	0.463294	0.990801	0.367717
0.955945	0.537747	1.17895	0.399841	1.02811	0.552865	1.08423	0.521835
Tukey's multiple comparisons test	Mean Diff.	Below threshold?	Summary	Adjusted P Value
control p53 vs. PAMS 16mer p53	0.5109	Yes	***	0.001
control apc vs. PAMS 16mer apc	0.635	Yes	***	0.0003
control med vs. PAMS 16mer med	0.4158	Yes	**	0.0066
control smox vs. PAMS 16mer smox	0.526	Yes	***	0.0007
Fig 4B
control sn	tester 1 sn	intron tester 1 sn	control GFP	tester 1 EGFP	intron tester 1 EGFP
0.784584	0.275476	0.357249	0.890899	0.153715	0.225834
1.06807	0.450625	0.237336	1.116	0.308498	0.303198
1.19334	0.289172	0.192776	1.00579	0.284862	0.260316
Tukey's multiple comparisons test	Mean Diff.	Below threshold?	Summary	Adjusted P Value
control sn vs. tester 1 sn	0.6769	Yes	**	0.0027
control sn vs. FTZ tester 1 sn	0.7529	Yes	**	0.0015
tester 1 sn vs. FTZ tester 1 sn	0.07597	No	ns	0.7967
control GFP vs. tester 1 EGFP	0.7552	Yes	****	<0.0001
control GFP vs. FTZ tester 1 EGFP	0.7411	Yes	****	<0.0001
tester 1 EGFP vs. FTZ tester 1 EGFP	-0.01409	No	ns	0.977
Fig 4F
	control			intron(pams-4[sh])-Chico-HA-T2A-FLAG-dRAS[G12V}
p53	0.985788	0.973679	1.04184	0.626874	0.842829	0.59568
apc	0.994639	0.971225	1.03518	0.276414	0.2974	0.284107
Med	0.992739	1.01252	0.994861	0.348331	0.329688	0.277874
smox	0.956928	1.076	0.9712	0.258383	0.258454	0.233963
Tukey's multiple comparisons test	Mean Diff.	Below threshold?	Summary	Adjusted P Value
control p vs. pams4CT2AR p	0.312	Yes	***	0.0001
control a vs. pams4CT2AR a	0.7144	Yes	****	<0.0001
control m vs. pams4CT2AR m	0.6814	Yes	****	<0.0001
control s vs. pams4CT2AR s	0.7511	Yes	****	<0.0001
